# Supplementary material for: Evidence and impact of map error on land use and land cover dynamics in Ashi River watershed using intensity analysis
Source: PLoS One. 2020 Feb 20;15(2):e0229298. doi: 10.1371/journal.pone.0229298 (PMC7032735; doi:10.1371/journal.pone.0229298)
Supplement: S1 File — (XLSM) [file pone.0229298.s005.xlsm]

## Sheet: Documentation
Number of Categories	6
Number of Time Points	4

## Sheet: Input
	Category 1	Category 2	Category 3	Category 4	Category 5	Category 6
	URB	WAT	AGR	CLC	OPC	OTV
	Time 1	Time 2	Time 3	Time 4
	1990	2000	2010	2014

## Sheet: InputMatrix
		2000	2000	2000	2000	2000	2000
		URB	WAT	AGR	CLC	OPC	OTV
1990	URB	49.3	0	7.35	0	7.55	0
1990	WAT	1.4	4.5	5	0.4	0.3	0.3
1990	AGR	42.2	12.1	1362.5	27.2	42.2	52.8
1990	CLC	4.9	13.1	58.6	705.8	360.3	35.9
1990	OPC	2.2	9.8	82.35	211.6	358.45	20.5
1990	OTV	2.5	2.6	33.3	2.4	20.8	4.8
		2010	2010	2010	2010	2010	2010
		URB	WAT	AGR	CLC	OPC	OTV
2000	URB	41.9	2.3	42.7	3.1	5.6	6.9
2000	WAT	0.2	40.8	0.3	0.1	0.7	0
2000	AGR	117.7	0.9	1316.9	14	97.6	2
2000	CLC	6.2	0	32.4	214.6	621.9	72.3
2000	OPC	25.3	0.2	172.4	100.3	475.3	16.1
2000	OTV	12.1	0.2	62.4	6.2	32.7	0.7
		2014	2014	2014	2014	2014	2014
		URB	WAT	AGR	CLC	OPC	OTV
2010	URB	76.1	3.8	96.3	3.7	18.9	4.6
2010	WAT	3.5	34.9	2.1	0.4	1.5	0.9
2010	AGR	103.7	2.1	1389.7	2.9	62.5	66.2
2010	CLC	4.9	0.7	20.2	128.8	181.1	2.6
2010	OPC	16.4	1.3	178.4	56.5	820.9	164.7
2010	OTV	5.7	0.9	9.4	50.9	27.8	0

## Sheet: Interval_Level
Time	Observed Change	Annual Change	Uniform Annual Change	Uniform Change	Hypothesized Error	Commission Intensity	Omission Intensity
Interval	percent of interval's domain	percent of interval's domain	percent of all domains	percent of interval's domain	percent of interval's domain	percent of change	percent of change
1990_2000	29.8914	2.98914	4.24195	42.4195	12.5281	0	29.5338
2000_2010	41.0381	4.10381	4.24195	42.4195	1.38141	0	3.25654
2010_2014	30.8773	7.71932	4.24195	16.9678	13.9095	45.0477	0

## Sheet: Category_Level_Gains
Interval	1990_2000
	Observed Annual Gain	Gain Intensity	Uniform Intensity	Uniform Annual Gain	Hypothesized Annual Error	Commission Intensity	Omission Intensity	Hypothesized 2000 Error
Categories	number of elements	percent of 2000 category	percent of interval's domain	number of elements	number of elements	percent of 2000 category	percent of 2000 category	percent of interval's domain
URB	5.32	5.19024	2.98914	2.10195	3.21805	60.4897	0	12.7965
WAT	3.76	8.93112	2.98914	0.191861	3.56814	94.8973	0	12.7965
AGR	18.66	1.20457	2.98914	58.0913	39.4313	0	67.8782	12.7965
CLC	24.16	2.55014	2.98914	30.0924	5.93237	0	19.7139	12.7965
OPC	43.115	5.46036	2.98914	15.2828	27.8322	64.5534	0	12.7965
OTV	10.95	9.58005	2.98914	0.204651	10.7453	98.131	0	12.7965
Interval	2000_2010
	Observed Annual Gain	Gain Intensity	Uniform Intensity	Uniform Annual Gain	Hypothesized Annual Error	Commission Intensity	Omission Intensity	Hypothesized 2010 Error
Categories	number of elements	percent of 2010 category	percent of interval's domain	number of elements	number of elements	percent of 2010 category	percent of 2010 category	percent of interval's domain
URB	16.15	7.94002	4.10381	2.91628	13.2337	81.9425	0	18.5285
WAT	0.36	0.810811	4.10381	2.83972	2.47972	0	87.3227	18.5285
AGR	31.02	1.90646	4.10381	91.6575	60.6375	0	66.1566	18.5285
CLC	12.37	3.65652	4.10381	14.9364	2.56637	0	17.182	18.5285
OPC	75.85	6.14767	4.10381	33.0813	42.7687	56.3858	0	18.5285
OTV	9.73	9.92857	4.10381	0.0487207	9.68128	99.4993	0	18.5285
Interval	2010_2014
	Observed Annual Gain	Gain Intensity	Uniform Intensity	Uniform Annual Gain	Hypothesized Annual Error	Commission Intensity	Omission Intensity	Hypothesized 2014 Error
Categories	number of elements	percent of 2014 category	percent of interval's domain	number of elements	number of elements	percent of 2014 category	percent of 2014 category	percent of interval's domain
URB	33.55	15.9534	7.71932	8.49852	25.0515	74.6691	0	11.1727
WAT	2.2	5.03432	7.71932	3.89748	1.69748	0	43.5533	11.1727
AGR	76.6	4.51624	7.71932	155.196	78.5956	0	50.6429	11.1727
CLC	28.6	11.7599	7.71932	14.3838	14.2162	49.7069	0	11.1727
OPC	72.95	6.55613	7.71932	91.6745	18.7245	0	20.425	11.1727
OTV	59.75	25	7.71932	0	59.75	100	0	11.1727

## Sheet: Category_Level_Losses
Interval	1990_2000
	Observed Annual Loss	Loss Intensity	Uniform Intensity	Uniform Annual Loss	Hypothesized Annual Error	Commission Intensity	Omission Intensity	Hypothesized 1990 Error
Categories	number of elements	percent of 1990 category	percent of interval's domain	number of elements	number of elements	percent of 1990 category	percent of 1990 category	percent of interval's domain
URB	1.49	2.32087	2.98914	2.10195	0.611947	0	29.1134	11.5806
WAT	0.74	6.21849	2.98914	0.191861	0.548139	74.0728	0	11.5806
AGR	17.65	1.14685	2.98914	58.0913	40.4413	0	69.6168	11.5806
CLC	47.28	4.01154	2.98914	30.0924	17.1876	36.3528	0	11.5806
OPC	32.645	4.76639	2.98914	15.2828	17.3622	53.1848	0	11.5806
OTV	6.16	9.27711	2.98914	0.204652	5.95535	96.6777	0	11.5806
Interval	2000_2010
	Observed Annual Loss	Loss Intensity	Uniform Intensity	Uniform Annual Loss	Hypothesized Annual Error	Commission Intensity	Omission Intensity	Hypothesized 2000 Error
Categories	number of elements	percent of 2000 category	percent of interval's domain	number of elements	number of elements	percent of 2000 category	percent of 2000 category	percent of interval's domain
URB	6.06	5.91219	4.10381	2.91628	3.14372	51.8765	0	20.5356
WAT	0.13	0.308788	4.10381	2.83972	2.70972	0	95.4221	20.5356
AGR	23.22	1.49893	4.10381	91.6575	68.4375	0	74.6666	20.5356
CLC	73.28	7.73485	4.10381	14.9364	58.3436	79.6174	0	20.5356
OPC	31.43	3.9805	4.10381	33.0813	1.65135	0	4.99178	20.5356
OTV	11.36	9.93876	4.10381	0.0487205	11.3113	99.5711	0	20.5356
Interval	2010_2014
	Observed Annual Loss	Loss Intensity	Uniform Intensity	Uniform Annual Loss	Hypothesized Annual Error	Commission Intensity	Omission Intensity	Hypothesized 2010 Error
Categories	number of elements	percent of 2010 category	percent of interval's domain	number of elements	number of elements	percent of 2010 category	percent of 2010 category	percent of interval's domain
URB	31.825	15.6465	7.71932	8.49852	23.3265	73.2961	0	11.0176
WAT	2.1	4.84988	7.71932	3.89748	1.79748	0	46.119	11.0176
AGR	59.35	3.64759	7.71932	155.196	95.8456	0	61.7579	11.0176
CLC	52.375	15.4818	7.71932	14.3838	37.9912	72.5369	0	11.0176
OPC	104.325	8.42554	7.71932	91.6745	12.6504	12.126	0	11.0176
OTV	23.675	25	7.71932	0	23.675	100	0	11.0176

## Sheet: Transition_Level_to_n
Time Interval	1990_2000									Time Interval	2000_2010									Time Interval	2010_2014
transitions TO	URB									transitions TO	URB									transitions TO	URB
FROM	Observed Annual Transition	Transition Intensity	Uniform Intensity	Uniform Annual Transition	Hypothesized Annual Error	Commission Intensity	Ommission Intensity	Hypothesized 1990 Error		FROM	Observed Annual Transition	Transition Intensity	Uniform Intensity	Uniform Annual Transition	Hypothesized Annual Error	Commission Intensity	Ommission Intensity	Hypothesized 2000 Error		FROM	Observed Annual Transition	Transition Intensity	Uniform Intensity	Uniform Annual Transition	Hypothesized Annual Error	Commission Intensity	Ommission Intensity	Hypothesized 2010 Error
Category	number of elements	percent of 1990 category	percent of 1990 non-URB	number of elements	number of elements	percent of transition	percent of transition	percent of interval's domain		Category	number of elements	percent of 2000 category	percent of 2000 non-URB	number of elements	number of elements	percent of transition	percent of transition	percent of interval's domain		Category	number of elements	percent of 2010 category	percent of 2010 non-URB	number of elements	number of elements	percent of transition	percent of transition	percent of interval's domain
WAT	0.14	1.17647	0.152838	0.0162971	0.123703	88.3592	0	0.612505		WAT	0.02	0.0475059	0.469136	0.206244	0.186244	0	90.3027	1.53207		WAT	0.875	2.02079	1.00401	0.416315	0.458685	52.4211	0	1.23472
AGR	4.22	0.274204	0.152838	2.32319	1.89681	44.948	0	0.612505		AGR	11.77	0.759796	0.469136	7.04575	4.72425	40.1381	0	1.53207		AGR	25.925	1.59333	1.00401	15.935	9.98995	38.5341	0	1.23472
CLC	0.49	0.0415748	0.152838	1.82171	1.33171	0	73.1021	0.612505		CLC	0.62	0.0654423	0.469136	4.63285	4.01285	0	86.6173	1.53207		CLC	1.225	0.362105	1.00401	3.48743	2.26243	0	64.8738	1.23472
OPC	0.22	0.0321215	0.152838	1.05962	0.839623	0	79.2379	0.612505		OPC	2.53	0.320415	0.469136	3.7621	1.2321	0	32.7503	1.53207		OPC	4.1	0.331126	1.00401	12.7803	8.68025	0	67.9193	1.23472
OTV	0.25	0.376506	0.152838	0.0991796	0.15082	60.3282	0	0.612505		OTV	1.21	1.05862	0.469136	0.503057	0.706943	58.425	0	1.53207		OTV	1.425	1.50475	1.00401	0.930956	0.494044	34.6697	0	1.23472
Time Interval	1990_2000									Time Interval	2000_2010									Time Interval	2010_2014
transitions TO	WAT									transitions TO	WAT									transitions TO	WAT
FROM	Observed Annual Transition	Transition Intensity	Uniform Intensity	Uniform Annual Transition	Hypothesized Annual Error	Commission Intensity	Ommission Intensity	Hypothesized 1990 Error		FROM	Observed Annual Transition	Transition Intensity	Uniform Intensity	Uniform Annual Transition	Hypothesized Annual Error	Commission Intensity	Ommission Intensity	Hypothesized 2000 Error		FROM	Observed Annual Transition	Transition Intensity	Uniform Intensity	Uniform Annual Transition	Hypothesized Annual Error	Commission Intensity	Ommission Intensity	Hypothesized 2010 Error
Category	number of elements	percent of 1990 category	percent of 1990 non-WAT	number of elements	number of elements	percent of transition	percent of transition	percent of interval's domain		Category	number of elements	percent of 2000 category	percent of 2000 non-WAT	number of elements	number of elements	percent of transition	percent of transition	percent of interval's domain		Category	number of elements	percent of 2010 category	percent of 2010 non-WAT	number of elements	number of elements	percent of transition	percent of transition	percent of interval's domain
URB	0	0	0.106422	0.0690579	0.0690579	0	100	0.141466		URB	0.23	0.22439	0.0102772	0.0103084	0.219692	95.5181	0	0.0643027		URB	0.95	0.46706	0.0628266	0.125718	0.824282	86.7665	0	0.111729
AGR	1.21	0.0786225	0.106422	1.64244	0.432438	0	26.329	0.141466		AGR	0.09	0.00580982	0.0102772	0.159275	0.0692754	0	43.4941	0.0643028		AGR	0.525	0.032266	0.0628266	1.0235	0.498505	0	48.7057	0.111729
CLC	1.31	0.111149	0.106422	1.25369	0.0563082	4.29834	0	0.141466		CLC	0	0	0.0102772	0.0974664	0.0974664	0	100	0.0643028		CLC	0.175	0.0517292	0.0628266	0.212637	0.037637	0	17.7001	0.111729
OPC	0.98	0.143087	0.106422	0.726184	0.253816	25.8996	0	0.141466		OPC	0.02	0.00253293	0.0102772	0.0812117	0.0612117	0	75.373	0.0643028		OPC	0.325	0.0262478	0.0628266	0.77906	0.45406	0	58.2831	0.111729
OTV	0.26	0.391566	0.106422	0.0686277	0.191372	73.6047	0	0.141466		OTV	0.02	0.0174978	0.0102772	0.0117384	0.00826164	41.3082	0	0.0643027		OTV	0.225	0.237592	0.0628266	0.0590798	0.16592	73.7423	0	0.111729
Time Interval	1990_2000									Time Interval	2000_2010									Time Interval	2010_2014
transitions TO	AGR									transitions TO	AGR									transitions TO	AGR
FROM	Observed Annual Transition	Transition Intensity	Uniform Intensity	Uniform Annual Transition	Hypothesized Annual Error	Commission Intensity	Ommission Intensity	Hypothesized 1990 Error		FROM	Observed Annual Transition	Transition Intensity	Uniform Intensity	Uniform Annual Transition	Hypothesized Annual Error	Commission Intensity	Ommission Intensity	Hypothesized 2000 Error		FROM	Observed Annual Transition	Transition Intensity	Uniform Intensity	Uniform Annual Transition	Hypothesized Annual Error	Commission Intensity	Ommission Intensity	Hypothesized 2010 Error
Category	number of elements	percent of 1990 category	percent of 1990 non-AGR	number of elements	number of elements	percent of transition	percent of transition	percent of interval's domain		Category	number of elements	percent of 2000 category	percent of 2000 non-AGR	number of elements	number of elements	percent of transition	percent of transition	percent of interval's domain		Category	number of elements	percent of 2010 category	percent of 2010 non-AGR	number of elements	number of elements	percent of transition	percent of transition	percent of interval's domain
URB	0.735	1.14486	0.930209	0.583061	0.151939	20.672	0	1.58727		URB	4.27	4.16585	1.55419	1.10043	3.16957	74.2288	0	4.04426		URB	24.075	11.8363	3.99395	5.09082	18.9842	78.8543	0	2.14208
WAT	0.5	4.20168	0.930209	0.0707673	0.429233	85.8465	0	1.58727		WAT	0.03	0.0712589	1.55419	0.769197	0.739197	0	96.0998	4.04426		WAT	0.525	1.21247	3.99395	1.95837	1.43337	0	73.192	2.14208
CLC	5.86	0.4972	0.930209	11.4869	5.62686	0	48.9852	1.58727		CLC	3.24	0.341989	1.55419	16.8377	13.5977	0	80.7575	4.04426		CLC	5.05	1.49276	3.99395	15.1204	10.0704	0	66.6013	2.14208
OPC	8.235	1.20237	0.930209	6.17983	2.05517	24.9565	0	1.58727		OPC	17.24	2.18338	1.55419	11.3576	5.88238	34.1205	0	4.04426		OPC	44.6	3.602	3.99395	50.3758	5.77585	0	11.4655	2.14208
OTV	3.33	5.01506	0.930209	0.339478	2.99052	89.8055	0	1.58727		OTV	6.24	5.45932	1.55419	0.955057	5.28494	84.6946	0	4.04426		OTV	2.35	2.48152	3.99395	4.05459	1.70459	0	42.0411	2.14208
Time Interval	1990_2000									Time Interval	2000_2010									Time Interval	2010_2014
transitions TO	CLC									transitions TO	CLC									transitions TO	CLC
FROM	Observed Annual Transition	Transition Intensity	Uniform Intensity	Uniform Annual Transition	Hypothesized Annual Error	Commission Intensity	Ommission Intensity	Hypothesized 1990 Error		FROM	Observed Annual Transition	Transition Intensity	Uniform Intensity	Uniform Annual Transition	Hypothesized Annual Error	Commission Intensity	Ommission Intensity	Hypothesized 2000 Error		FROM	Observed Annual Transition	Transition Intensity	Uniform Intensity	Uniform Annual Transition	Hypothesized Annual Error	Commission Intensity	Ommission Intensity	Hypothesized 2010 Error
Category	number of elements	percent of 1990 category	percent of 1990 non-CLC	number of elements	number of elements	percent of transition	percent of transition	percent of interval's domain		Category	number of elements	percent of 2000 category	percent of 2000 non-CLC	number of elements	number of elements	percent of transition	percent of transition	percent of interval's domain		Category	number of elements	percent of 2010 category	percent of 2010 non-CLC	number of elements	number of elements	percent of transition	percent of transition	percent of interval's domain
URB	0	0	1.02096	0.729985	0.729985	0	100	4.45087		URB	0.31	0.302439	0.476209	0.49702	0.18702	0	37.6283	1.8795		URB	0.925	0.454769	0.891883	1.84698	0.921981	0	49.9183	1.7507
WAT	0.04	0.336134	1.02096	0.130761	0.0907605	0	69.4097	4.45087		WAT	0.01	0.023753	0.476209	0.210008	0.200008	0	95.2383	1.8795		WAT	0.1	0.230947	0.891883	0.396773	0.296773	0	74.7967	1.7507
AGR	2.72	0.176738	1.02096	17.1899	14.4699	0	84.1768	4.45087		AGR	1.4	0.0903751	0.476209	7.67581	6.27581	0	81.7609	1.8795		AGR	0.725	0.0445578	0.891883	15.0219	14.2969	0	95.1737	1.7507
OPC	21.16	3.0895	1.02096	5.38165	15.7784	74.5669	0	4.45087		OPC	10.03	1.27026	0.476209	3.44664	6.58336	65.6367	0	1.8795		OPC	14.125	1.14077	0.891883	10.9293	3.19572	22.6245	0	1.7507
OTV	0.24	0.361446	1.02096	0.727711	0.487711	0	67.0199	4.45087		OTV	0.62	0.542432	0.476209	0.540522	0.0794781	12.8191	0	1.8795		OTV	12.725	13.4372	0.891883	0.405096	12.3199	96.8165	0	1.7507
Time Interval	1990_2000									Time Interval	2000_2010									Time Interval	2010_2014
transitions TO	OPC									transitions TO	OPC									transitions TO	OPC
FROM	Observed Annual Transition	Transition Intensity	Uniform Intensity	Uniform Annual Transition	Hypothesized Annual Error	Commission Intensity	Ommission Intensity	Hypothesized 1990 Error		FROM	Observed Annual Transition	Transition Intensity	Uniform Intensity	Uniform Annual Transition	Hypothesized Annual Error	Commission Intensity	Ommission Intensity	Hypothesized 2000 Error		FROM	Observed Annual Transition	Transition Intensity	Uniform Intensity	Uniform Annual Transition	Hypothesized Annual Error	Commission Intensity	Ommission Intensity	Hypothesized 2010 Error
Category	number of elements	percent of 1990 category	percent of 1990 non-OPC	number of elements	number of elements	percent of transition	percent of transition	percent of interval's domain		Category	number of elements	percent of 2000 category	percent of 2000 non-OPC	number of elements	number of elements	percent of transition	percent of transition	percent of interval's domain		Category	number of elements	percent of 2010 category	percent of 2010 non-OPC	number of elements	number of elements	percent of transition	percent of transition	percent of interval's domain
URB	0.755	1.17601	1.50746	1.00556	0.250564	0	24.9177	6.42464		URB	0.56	0.546341	2.75278	3.68064	3.12064	0	84.7852	14.1035		URB	4.725	2.32301	3.16239	6.67954	1.95454	0	29.2616	4.97735
WAT	0.03	0.252101	1.50746	0.205905	0.175905	0	85.4302	6.42464		WAT	0.07	0.166271	2.75278	1.57253	1.50253	0	95.5486	14.1035		WAT	0.375	0.866051	3.16239	1.51331	1.13831	0	75.2198	4.97735
AGR	4.22	0.274204	1.50746	26.5689	22.3489	0	84.1168	6.42464		AGR	9.76	0.630043	2.75278	55.1336	45.3736	0	82.2975	14.1035		AGR	15.625	0.960297	3.16239	56.644	41.019	0	72.4154	4.97735
CLC	36.03	3.05702	1.50746	14.5252	21.5048	59.6858	0	6.42465		CLC	62.19	6.56428	2.75278	12.3637	49.8263	80.1194	0	14.1035		CLC	45.275	13.3831	3.16239	5.69118	39.5838	87.4297	0	4.97735
OTV	2.08	3.13253	1.50746	0.809421	1.27058	61.0855	0	6.42465		OTV	3.27	2.86089	2.75278	3.09948	0.170516	5.21455	0	14.1035		OTV	6.95	7.33897	3.16239	2.42201	4.52799	65.1509	0	4.97735
Time Interval	1990_2000									Time Interval	2000_2010									Time Interval	2010_2014
transitions TO	OTV									transitions TO	OTV									transitions TO	OTV
FROM	Observed Annual Transition	Transition Intensity	Uniform Intensity	Uniform Annual Transition	Hypothesized Annual Error	Commission Intensity	Ommission Intensity	Hypothesized 1990 Error		FROM	Observed Annual Transition	Transition Intensity	Uniform Intensity	Uniform Annual Transition	Hypothesized Annual Error	Commission Intensity	Ommission Intensity	Hypothesized 2000 Error		FROM	Observed Annual Transition	Transition Intensity	Uniform Intensity	Uniform Annual Transition	Hypothesized Annual Error	Commission Intensity	Ommission Intensity	Hypothesized 2010 Error
Category	number of elements	percent of 1990 category	percent of 1990 non-OTV	number of elements	number of elements	percent of transition	percent of transition	percent of interval's domain		Category	number of elements	percent of 2000 category	percent of 2000 non-OTV	number of elements	number of elements	percent of transition	percent of transition	percent of interval's domain		Category	number of elements	percent of 2010 category	percent of 2010 non-OTV	number of elements	number of elements	percent of transition	percent of transition	percent of interval's domain
URB	0	0	0.314782	0.208658	0.208658	0	100	0.126844		URB	0.69	0.673171	0.283616	0.279051	0.410949	59.5578	0	1.43486		URB	1.15	0.565388	1.73173	3.69891	2.54891	0	68.9097	2.39224
WAT	0.03	0.252101	0.314782	0.0377015	0.00770146	0	20.4275	0.126844		WAT	0	0	0.283616	0.122887	0.122887	0	100	1.43486		WAT	0.225	0.51963	1.73173	0.788902	0.563902	0	71.4793	2.39224
AGR	5.28	0.34308	0.314782	4.83034	0.449663	8.51634	0	0.126844		AGR	0.2	0.0129107	0.283616	4.51589	4.31589	0	95.5712	1.43486		AGR	16.55	1.01715	1.73173	29.0424	12.4924	0	43.0143	2.39224
CLC	3.59	0.304599	0.314782	3.71392	0.123919	0	3.3366	0.126844		CLC	7.23	0.763141	0.283616	2.55437	4.67563	64.6699	0	1.43486		CLC	0.65	0.192137	1.73173	6.24609	5.59609	0	89.5935	2.39224
OPC	2.05	0.299314	0.314782	2.15938	0.109384	0	5.06551	0.126844		OPC	1.61	0.203901	0.283616	2.2578	0.647801	0	28.6917	1.43486		OPC	41.175	3.32539	1.73173	19.9737	21.2013	51.4907	0	2.39225

## Sheet: Transition_Level_from_m
Time Interval	1990_2000									Time Interval	2000_2010									Time Interval	2010_2014
transitions FROM	URB									transitions FROM	URB									transitions FROM	URB
TO	Observed Annual Transition	Transition Intensity	Uniform Intensity	Uniform Annual Transition	Hypothesized Annual Error	Commission Intensity	Ommission Intensity	Hypothesized 2000 Error		TO	Observed Annual Transition	Transition Intensity	Uniform Intensity	Uniform Annual Transition	Hypothesized Annual Error	Commission Intensity	Ommission Intensity	Hypothesized 2010 Error		TO	Observed Annual Transition	Transition Intensity	Uniform Intensity	Uniform Annual Transition	Hypothesized Annual Error	Commission Intensity	Ommission Intensity	Hypothesized 2014 Error
Category	number of elements	percent of 2000 category	percent of 2000 non-URB	number of elements	number of elements	percent of transition	percent of transition	percent of interval's domain		Category	number of elements	percent of 2010 category	percent of 2010 non-URB	number of elements	number of elements	percent of transition	percent of transition	percent of interval's domain		Category	number of elements	percent of 2014 category	percent of 2014 non-URB	number of elements	number of elements	percent of transition	percent of transition	percent of interval's domain
WAT	0	0	0.0432825	0.0183011	0.0183011	0	100	0.135354		WAT	0.23	0.518018	0.18135	0.0777586	0.152241	66.1919	0	0.569139		WAT	0.95	2.17391	0.954359	0.395902	0.554098	58.3261	0	0.987904
AGR	0.735	0.0474469	0.0432825	0.670209	0.0647914	8.81516	0	0.135354		AGR	4.27	0.26243	0.18135	2.92638	1.34362	31.4664	0	0.569139		AGR	24.075	1.41943	0.954359	15.8738	8.2012	34.0652	0	0.987904
CLC	0	0	0.0432825	0.411841	0.411841	0	100	0.135354		CLC	0.31	0.0916346	0.18135	0.619114	0.309114	0	49.9284	0.569139		CLC	0.925	0.380345	0.954359	2.37641	1.45141	0	61.0757	0.987904
OPC	0.755	0.095618	0.0432825	0.339962	0.415038	54.9719	0	0.135354		OPC	0.56	0.0453882	0.18135	2.26848	1.70848	0	75.3139	0.569139		OPC	4.725	0.424643	0.954359	10.8531	6.12809	0	56.464	0.987904
OTV	0	0	0.0432825	0.0496869	0.0496869	0	100	0.135354		OTV	0.69	0.704082	0.18135	0.168261	0.521739	75.6143	0	0.569139		OTV	1.15	0.481172	0.954359	2.3258	1.1758	0	50.5547	0.987904
Time Interval	1990_2000									Time Interval	2000_2010									Time Interval	2010_2014
transitions FROM	WAT									transitions FROM	WAT									transitions FROM	WAT
TO	Observed Annual Transition	Transition Intensity	Uniform Intensity	Uniform Annual Transition	Hypothesized Annual Error	Commission Intensity	Ommission Intensity	Hypothesized 2000 Error		TO	Observed Annual Transition	Transition Intensity	Uniform Intensity	Uniform Annual Transition	Hypothesized Annual Error	Commission Intensity	Ommission Intensity	Hypothesized 2010 Error		TO	Observed Annual Transition	Transition Intensity	Uniform Intensity	Uniform Annual Transition	Hypothesized Annual Error	Commission Intensity	Ommission Intensity	Hypothesized 2014 Error
Category	number of elements	percent of 2000 category	percent of 2000 non-WAT	number of elements	number of elements	percent of transition	percent of transition	percent of interval's domain		Category	number of elements	percent of 2010 category	percent of 2010 non-WAT	number of elements	number of elements	percent of transition	percent of transition	percent of interval's domain		Category	number of elements	percent of 2014 category	percent of 2014 non-WAT	number of elements	number of elements	percent of transition	percent of transition	percent of interval's domain
URB	0.14	0.136585	0.0211254	0.0214029	0.118597	84.7122	0	0.0839425		URB	0.02	0.00983284	0.00371365	0.00754893	0.0124511	62.2553	0	0.010336		URB	0.875	0.416072	0.0599777	0.124332	0.750668	85.7906	0	0.0939371
AGR	0.5	0.0322768	0.0211254	0.326887	0.173113	34.6226	0	0.0839425		AGR	0.03	0.00184377	0.00371365	0.060436	0.030436	0	50.3607	0.010336		AGR	0.525	0.0309534	0.0599777	1.01847	0.493466	0	48.4519	0.0939371
CLC	0.04	0.00422208	0.0211254	0.200481	0.160481	0	80.0479	0.0839424		CLC	0.01	0.00295596	0.00371365	0.0125642	0.00256422	0	20.4089	0.010336		CLC	0.1	0.0411184	0.0599777	0.145976	0.0459761	0	31.4957	0.0939371
OPC	0.03	0.00379939	0.0211254	0.167095	0.137095	0	82.0462	0.0839424		OPC	0.07	0.00567353	0.00371365	0.04581	0.02419	34.5572	0	0.010336		OPC	0.375	0.0337018	0.0599777	0.668075	0.293075	0	43.8686	0.0939371
OTV	0.03	0.0262467	0.0211254	0.0241339	0.00586612	19.5537	0	0.0839425		OTV	0	0	0.00371365	0.00364073	0.00364073	0	100	0.010336		OTV	0.225	0.0941423	0.0599777	0.14315	0.0818496	36.3776	0	0.0939371
Time Interval	1990_2000									Time Interval	2000_2010									Time Interval	2010_2014
transitions FROM	AGR									transitions FROM	AGR									transitions FROM	AGR
TO	Observed Annual Transition	Transition Intensity	Uniform Intensity	Uniform Annual Transition	Hypothesized Annual Error	Commission Intensity	Ommission Intensity	Hypothesized 2000 Error		TO	Observed Annual Transition	Transition Intensity	Uniform Intensity	Uniform Annual Transition	Hypothesized Annual Error	Commission Intensity	Ommission Intensity	Hypothesized 2010 Error		TO	Observed Annual Transition	Transition Intensity	Uniform Intensity	Uniform Annual Transition	Hypothesized Annual Error	Commission Intensity	Ommission Intensity	Hypothesized 2014 Error
Category	number of elements	percent of 2000 category	percent of 2000 non-AGR	number of elements	number of elements	percent of transition	percent of transition	percent of interval's domain		Category	number of elements	percent of 2010 category	percent of 2010 non-AGR	number of elements	number of elements	percent of transition	percent of transition	percent of interval's domain		Category	number of elements	percent of 2014 category	percent of 2014 non-AGR	number of elements	number of elements	percent of transition	percent of transition	percent of interval's domain
URB	4.22	4.11707	0.884313	0.584971	3.63503	86.1381	0	2.60575		URB	11.77	5.78663	1.2107	1.18049	10.5895	89.9703	0	2.98717		URB	25.925	12.3276	3.21002	3.92598	21.999	84.8564	0	3.63159
WAT	1.21	2.87411	0.884313	0.29103	0.91897	75.9479	0	2.60575		WAT	0.09	0.202703	1.2107	0.599199	0.509199	0	84.9799	2.98717		WAT	0.525	1.20137	3.21002	1.53209	1.00709	0	65.733	3.63159
CLC	2.72	0.287102	0.884313	8.92686	6.20686	0	69.5302	2.60575		CLC	1.4	0.413834	1.2107	4.46713	3.06713	0	68.66	2.98717		CLC	0.725	0.298109	3.21002	8.85002	8.12502	0	91.8079	3.63159
OPC	4.22	0.534448	0.884313	7.25053	3.03053	0	41.7973	2.60575		OPC	9.76	0.791052	1.2107	15.6508	5.8908	0	37.639	2.98717		OPC	15.625	1.40424	3.21002	38.6779	23.0529	0	59.6022	3.63159
OTV	5.28	4.61942	0.884313	0.596611	4.68339	88.7005	0	2.60575		OTV	0.2	0.204082	1.2107	1.32237	1.12237	0	84.8756	2.98717		OTV	16.55	6.92469	3.21002	6.36406	10.1859	61.5465	0	3.63159
Time Interval	1990_2000									Time Interval	2000_2010									Time Interval	2010_2014
transitions FROM	CLC									transitions FROM	CLC									transitions FROM	CLC
TO	Observed Annual Transition	Transition Intensity	Uniform Intensity	Uniform Annual Transition	Hypothesized Annual Error	Commission Intensity	Ommission Intensity	Hypothesized 2000 Error		TO	Observed Annual Transition	Transition Intensity	Uniform Intensity	Uniform Annual Transition	Hypothesized Annual Error	Commission Intensity	Ommission Intensity	Hypothesized 2010 Error		TO	Observed Annual Transition	Transition Intensity	Uniform Intensity	Uniform Annual Transition	Hypothesized Annual Error	Commission Intensity	Ommission Intensity	Hypothesized 2014 Error
Category	number of elements	percent of 2000 category	percent of 2000 non-CLC	number of elements	number of elements	percent of transition	percent of transition	percent of interval's domain		Category	number of elements	percent of 2010 category	percent of 2010 non-CLC	number of elements	number of elements	percent of transition	percent of transition	percent of interval's domain		Category	number of elements	percent of 2014 category	percent of 2014 non-CLC	number of elements	number of elements	percent of transition	percent of transition	percent of interval's domain
URB	0.49	0.478049	1.82014	2.17175	1.68175	0	77.4375	8.17704		URB	0.62	0.304818	2.28522	5.84131	5.22131	0	89.3859	14.2549		URB	1.225	0.582501	1.58626	3.47891	2.25391	0	64.7878	3.32821
WAT	1.31	3.11164	1.82014	0.645293	0.664707	50.741	0	8.17704		WAT	0	0	2.28522	1.31518	1.31518	0	100	14.2549		WAT	0.175	0.400458	1.58626	0.728301	0.553301	0	75.9715	3.32821
AGR	5.86	0.378284	1.82014	33.1659	27.3059	0	82.3312	8.17704		AGR	3.24	0.199127	2.28522	47.237	43.997	0	93.141	14.2549		AGR	5.05	0.297742	1.58626	28.3851	23.3351	0	82.209	3.32821
OPC	36.03	4.56307	1.82014	9.55257	26.4774	73.4872	0	8.17704		OPC	62.19	5.04052	2.28522	18.1252	44.0648	70.855	0	14.2549		OPC	45.275	4.06893	1.58626	15.7787	29.4963	65.1491	0	3.32821
OTV	3.59	3.14086	1.82014	1.74452	1.84548	51.4062	0	8.17704		OTV	7.23	7.37755	2.28522	0.761267	6.46873	89.4707	0	14.2549		OTV	0.65	0.271967	1.58626	4.00396	3.35396	0	83.7661	3.32821
Time Interval	1990_2000									Time Interval	2000_2010									Time Interval	2010_2014
transitions FROM	OPC									transitions FROM	OPC									transitions FROM	OPC
TO	Observed Annual Transition	Transition Intensity	Uniform Intensity	Uniform Annual Transition	Hypothesized Annual Error	Commission Intensity	Ommission Intensity	Hypothesized 2000 Error		TO	Observed Annual Transition	Transition Intensity	Uniform Intensity	Uniform Annual Transition	Hypothesized Annual Error	Commission Intensity	Ommission Intensity	Hypothesized 2010 Error		TO	Observed Annual Transition	Transition Intensity	Uniform Intensity	Uniform Annual Transition	Hypothesized Annual Error	Commission Intensity	Ommission Intensity	Hypothesized 2014 Error
Category	number of elements	percent of 2000 category	percent of 2000 non-OPC	number of elements	number of elements	percent of transition	percent of transition	percent of interval's domain		Category	number of elements	percent of 2010 category	percent of 2010 non-OPC	number of elements	number of elements	percent of transition	percent of transition	percent of interval's domain		Category	number of elements	percent of 2014 category	percent of 2014 non-OPC	number of elements	number of elements	percent of transition	percent of transition	percent of interval's domain
URB	0.22	0.214634	1.18476	1.34803	1.12803	0	83.6799	3.55602		URB	2.53	1.24385	1.3599	2.80319	0.273186	0	9.74556	1.86318		URB	4.1	1.9496	4.28915	10.039	5.93901	0	59.1593	4.71502
WAT	0.98	2.32779	1.18476	0.434111	0.545889	55.703	0	3.55602		WAT	0.02	0.045045	1.3599	0.695681	0.675681	0	97.1251	1.86318		WAT	0.325	0.743707	4.28915	2.19523	1.87023	0	85.1951	4.71502
AGR	8.235	0.531599	1.18476	19.7131	11.4781	0	58.2257	3.55602		AGR	17.24	1.05955	1.3599	22.8961	5.6561	0	24.7033	1.86318		AGR	44.6	2.62956	4.28915	78.5777	33.9777	0	43.2409	4.71502
CLC	21.16	2.23348	1.18476	9.88913	11.2709	53.265	0	3.55602		CLC	10.03	2.96482	1.3599	3.74598	6.28403	62.6523	0	1.86318		CLC	14.125	5.80798	4.28915	9.66624	4.45876	31.5664	0	4.71503
OTV	2.05	1.79353	1.18476	1.26067	0.789331	38.504	0	3.55602		OTV	1.61	1.64286	1.3599	1.28906	0.320944	19.9344	0	1.86318		OTV	41.175	17.228	4.28915	3.84682	37.3282	90.6574	0	4.71503
Time Interval	1990_2000									Time Interval	2000_2010									Time Interval	2010_2014
transitions FROM	OTV									transitions FROM	OTV									transitions FROM	OTV
TO	Observed Annual Transition	Transition Intensity	Uniform Intensity	Uniform Annual Transition	Hypothesized Annual Error	Commission Intensity	Ommission Intensity	Hypothesized 2000 Error		TO	Observed Annual Transition	Transition Intensity	Uniform Intensity	Uniform Annual Transition	Hypothesized Annual Error	Commission Intensity	Ommission Intensity	Hypothesized 2010 Error		TO	Observed Annual Transition	Transition Intensity	Uniform Intensity	Uniform Annual Transition	Hypothesized Annual Error	Commission Intensity	Ommission Intensity	Hypothesized 2014 Error
Category	number of elements	percent of 2000 category	percent of 2000 non-OTV	number of elements	number of elements	percent of transition	percent of transition	percent of interval's domain		Category	number of elements	percent of 2010 category	percent of 2010 non-OTV	number of elements	number of elements	percent of transition	percent of transition	percent of interval's domain		Category	number of elements	percent of 2014 category	percent of 2014 non-OTV	number of elements	number of elements	percent of transition	percent of transition	percent of interval's domain
URB	0.25	0.243902	0.179555	0.182838	0.0671619	26.8647	0	0.419695		URB	1.21	0.594887	0.329562	0.651937	0.558063	46.1209	0	0.413448		URB	1.425	0.677603	0.716122	1.50839	0.0833935	0	5.52863	1.27586
WAT	0.26	0.617577	0.179555	0.0722211	0.187779	72.2227	0	0.419695		WAT	0.02	0.045045	0.329562	0.150631	0.130631	0	86.7225	0.413447		WAT	0.225	0.514874	0.716122	0.315539	0.0905389	0	28.6934	1.27586
AGR	3.33	0.214964	0.179555	2.77146	0.558539	16.773	0	0.419695		AGR	6.24	0.383504	0.329562	5.33239	0.907609	14.545	0	0.413448		AGR	2.35	0.138553	0.716122	12.435	10.085	0	81.1018	1.27586
CLC	0.24	0.0253325	0.179555	1.72782	1.48782	0	86.1097	0.419695		CLC	0.62	0.183269	0.329562	1.13177	0.511774	0	45.2188	0.413447		CLC	12.725	5.23232	0.716122	1.41771	11.3073	88.8588	0	1.27586
OPC	2.08	0.263425	0.179555	1.40566	0.67434	32.4202	0	0.419695		OPC	3.27	0.265035	0.329562	4.09327	0.823267	0	20.1127	0.413447		OPC	6.95	0.624607	0.716122	7.99832	1.04832	0	13.1068	1.27586
